# Supplementary material for: Evidence of emotion dysregulation as a core symptom of adult ADHD: A systematic review
Source: PLoS One. 2023 Jan 6;18(1):e0280131. doi: 10.1371/journal.pone.0280131 (PMC9821724; doi:10.1371/journal.pone.0280131)
Supplement: S1 File — (XLSX) [file pone.0280131.s003.xlsx]

## Sheet: Hoja1
ID DATA			DEMOGRAPHICS																							ADHD GROUP									CONTROL GROUP
ID	Author	Year	Mean Age	SD Age	Age Range	ADHD Mean Ager	ADHD SD Age	Control Mean Age	Control SD Age	Sex Male (%)	ADHD Sex M (%)	Control Sex M (%)	Country	ADHD-C (%)	ADHD-I (%)	Comorbidity Yes/No	Comorbidity (% ADHD group)	Comorbitity type	Medication Yes/No	Medication (% ADHD Group)	Medication Type	Diagnostic criteria	Diagnostic process	Emotion Regulation Assessment Tool	ADHD Symptom Assessment	n	IQ (M)	IQ (SD)	Innattention Mean	Innattention SD	Hyp/imp Mean	Hyp/imp SD	Emotion Regulation Mean	Emotion Regulation SD	n	IQ (M)	IQ (SD)	Innattention Mean	Innattention SD	Hyp/imp Mean	Hyp/imp SD	Emotion Regulation Mean	Emotion Regulation SD	Summary	doi
1	Anker et al.	2021	36.7	11.4	18-65					53.9			Norway			Yes	?	Substance Use Disorder	No			DSM-V	DIVA 2.0 + ASRS	DESR	ASRS	629			27.4	4.7	23.9	6.6	12.1	5.6										The study reveals a high criminal incidence in adults with ADHD. Lifetime criminal conviction (CC) prevalence rates of 11.7% and 24.5% in female and male ADHD patients, respectively, were considerably higher than the corresponding rates of 1% and 5% for women and men in the general Norwegian population. CC was associated with ED severity, independent of hyperactive-impulsive severity. Dysregulati…	10.1186/s12888-021-03223-0
2	Anker et al.	2020	36.8	11.4	18-69					54.2			Norway			Yes	?	Substance Use Disorder	No			DSM-V	DIVA 2.0 + ASRS	DESR	ASRS	585			27.4	4.7	24	6.6	12.1	5.6										DUD was independently associated with higher levels of hyperactive-impulsive and ED symptoms. A comorbid DUD should be considered in adult patients with ADHD, particularly in men, and among individuals with high levels of core symptoms of hyperactive-impulsive ADHD or ED.	10.5498/wjp.v10.i9.202
3	Badoud et al.	2018	43.25	12.8	24-62	43.25	12.8			25	25		Switzerland	75	25	No			Yes		Stimulants	DSM-V	DIVA 2.0 + WURS + ASRS-v1.1	ERS	ASRS	8			23.4	9.58	17.43	8.73	20.29	9.6										Attentional deficits in ADHD can break down the building blocks of social-emotional functioning, facilitating self-dysregulation and, consequently, the expression of ADHD. ERS Sensitivity Pre 20.29 9.6 Post 18.5 7.33 z –1.69 p 0.09 d–0.21 Intensity Pre 15 7.21 Post 13.75 8.96 z –0.56 p 0.57 d–0.15 Persistence Pre 7.43 3.74 Post 6.75 3.86 z –0.37 p 0.71 d–0.18	10.4081/ripppo.2018.317
4	Brancati et al.	2021	28.4	10.4	18<	28.4	10.4			69.5	69.5		Italy			Yes	23.8	Cyclothymia				DSM-V	DIVA 2.0	RIPoSt-40		80							-111.35	25.8										The presence of BD in ADHD represents twice the expected lifetime prevalence. Nearly a quarter of the ADHD sample had cyclothymia. Emotional dysregulation is a common feature in both conditions, with slightly greater severity in patients diagnosed with both disorders.	10.3390/medicina57050489
5	Cavelti et al.	2019	33.37	10.3		33.39	9.4	33.33	11.56		62.5	54.5	Switzerland									DSM-IV-TR	WRAADDS + Adult interview + WURS + CAARS	ERSQ	CAARS	80			1.85	0.57	1.72	0.6	Several measures		55			0.61	0.44	0.62	0.38	Several measures		ADHD and BPD differed significantly from controls on the combined ER components, but not from each other. The component that best identifies the clinical group is Confronting Emotions with self-encouragement.	10.1177/1087054717698814
6	Edel et al.	2010	40	9.7	18-66	40	9.7			53.4	53.4		Germany	54.8	45.2	Yes	39.7	Social phobia	Yes			DSM-IV	WURS + interview	EES	Inventario DSM	73							11.67	3.18										Adults with persistent ADHD with a possibly affected mother differed significantly from ADHD subjects without possible maternal ADHD in that they recalled more maternal rejection and punishment by their mother, but less rejection and punishment and more emotional warmth by their father. The latter result may be due to a compensatory mechanism in terms of counterbalancing ADHD-charged mother–child…	10.1016/j.psychres.2010.04.004
7	Helfer et al.	2021	33.1	9.5	18<	37.16	10.06	29.37	9.06	52.8	62.8	43.5	United Kingdom			No			Washout			DSM-V	DIVA + BAARS + BFIS	WRAADDS ED	BAARS	43	109.28	15.67					-6.37	2.94	46	108.37	11.65					-1.26	1.32	ADHD correctly identifies the target emotions but takes considerably longer to make the decision, although this pattern is also found in the control condition, so it is not restricted to emotional recognition. ADHD and ASD do not differ in emotion dysregulation, but from controls	10.1016/j.eurpsy.2018.09.006
8	Hirsch et al.	2018	33.3	10.3	18<	33.3	10.3			62.9	62.9		Germany			Yes	47.4	Several	No			DSM-IV	DIVA 2.0 + CAARS + Qb+	ERSQ	CAARS	213			1.99	0.51	1.7	0.65	1.94	0.76										Negative affect correlated positively with all CAARS subscales. Results indicated that especially negative affect and failure to apply adaptive ER strategies would be indicative of adult ADHD.	10.1016/j.jad.2018.02.007
9	Hirsch et al.	2019	32.4	9.8		32.4	9.8			60.5	60.5		Germany	71.7		Yes	48.3	Several	No			DSM-IV	DIVA 2.0 + CAARS + Qb+	ERSQ	CAARS	385							Several measures											Empirically derived symptom profiles based on cluster analysis of adult ADHD patients revealed two clusters. Compared with healthy samples, both had lower ER skills, but compared with Cluster 1, Cluster 2 reported a more severe lack of skills: higher ratings of emotional lability and lowest ER abilities, thus representing an ADHD subgroup with severe ERD. (ERSQ: 62.53 19.20 44.48 17.07 1.00 p < 0…	10.1038/s41598-019-42018-y
10	Li et al.	2017	25.9	4.5		25.85	5.21	25.88	3.83	61.25	57.5	65	China	22.5	72.5	Yes	22.5	Several	No			DSM-IV	CAADID + ADHD-RS + CAARS + SCID	BRIEF-A. Emotional Control subscale	ADHD-RS	40	128.18	5.25	28.58	3.59	18.08	4.54	-19.43	4.96	40	126.35	4.96	13.75	2.41	12.88	2.84	-12.65	3.5	High-IQ ADHD adults suffered from significant ecological deficits in EF compared with healthy adults; showed aberrant EEG patterns, including increased global theta, decreased global alpha, and increased central beta. Higher central beta activity was linked to impaired emotional control in participants with ADHD	10.1177/1087054717739120
11	Materna et al.	2019	30	7.9		31.4	8.21	28.89	7.77	58.5	63	54	Germany	66.7	33.3	Yes	13	Emotional Disorders	Washout	30	Stimulants	DSM-IV	DIVA 2.0 + ASRS + ADHD-SB + WURS-K + SCID	SEK-27, ERQ	ADHD-SB	30							54.29	13.98	35							81.7	12.29	No differences were found between the reappraisal neural networks between ADHD and controls. Reappraisal strategy equally attenuates the negativity of the scores in both groups. ADHD shows increased activation in the dorsal and ventral ACC during the presentation of negative images in contrast to neutral images. In everyday life, people with ADHD use suppression strategy more, and healthy control…	10.1503/jpn.180139
12	Matthies et al.	2014	38	11	18<					47.2	47.2		Germany			Yes			Washout			DSM-IV	German guidelines for adult ADHD	ERQ	CAARS	36																		Suppression of a negative emotion did prolong the perception of being over- whelmed with emotions, whereas a reduction of the perception of being overwhelmed could be shown in the acceptance condition during the recovery process.	10.1016/j.psychres.2014.07.017
13	Mitchell et al.	2019	31.98	8.8	<18	33.32	9.54	30.7	8.2	46.15	53	40	United States	42.1	57.9				Washout			DSM-IV	SCID + CAADID + CAARS	DERS	CAARS	19	106.05	10.64	79.42	9.81	70.68	11.95	-85.74	19.66	20	101.25	10.87	39.4	6.67	42	7.48	-54.45	12.13	DE is higher in smokers with ADHD (with or without abstinence) on all administered measures with large effect sizes. Emotion dysregulation also worsened during periods of abstinence for both smokers with and without ADHD, but this was mostly restricted to a scale with large effect sizes. Group (ADHD - control) by condition (abstinence - satiety) interactions were not significant for any of the DE…	10.1016/j.drugalcdep.2019.107594
14	Mitchell et al.	2017	38.6	6.8	<18	38.6	6.8			40	40		United States	30	70	Yes	40		Yes	55	Stimulants	DSM-IV	SCID + CAADID + CAARS + Childhood ADHD Symptom Scale–Self-Report	DERS	CAARS	19	121.05	13.25	84.8	7.5	69.95	10.2	-97.7	19.6										RCT. Two self-report (DERS, DTS) rating scales completed in the laboratory indicated improvement in ability to regulate behavior in the context of experiencing an aversive emotional state. self-reported emotion dysregulation scores tell a consistent story about feeling more in control of emotional functioning following mindfulness meditation training.	10.1177/10870547135133
15	Moukhtarian et al.	2021	32.6	9	18-65	38.2	11.7	27.1	5.2	0	0	0	United Kingdom			Yes	44	Borderline Personality Disorder	Washout			DSM-V	DIVA	WRAADDS-EDS		28	106.5	14.2					-13.6	3.4	29	107.2	9.2					-2.9	2.5	ADHD+BPD shows a lower intensity of positive emotions and a higher intensity of negative ones. ADHD does not differ from controls. It does do so in the Lability and RE measures, as well as in ADHD and ADHD+BPD in RE. ADHD+BPD shows the worst results.	10.1186/s40479-021-00144-y
16	Reimherr et al.	2005	41.2	11.2	18<	41.2	11.2			65	65		US/Canadá	66	31	No			Washout	45	Stimulants	DSM-IV-TR	CAARS-D + WRAADS + SCID	WRAADDS-ED	WRAADDS	536			3.3	0.8	2.6	1	-1.8	1.3										Double-Blinded RCT. Emotion dysregulation symptoms can be identified in a substantial portion of adults with ADHD and measured using WRAADDS. Emotional dysregulation symptoms responded to atomoxetine treatment at levels similar to other ADHD symptoms in adults.	10.1016/j.biopsych.2005.04.040
17	Reimherr et al.	2007	30.6	10.8	18-65	30.6	10.8			66	66		United States			No						DSM-IV-TR	CAADID + PRS + WURS + WRAADS + ADHD-RS	WRAADDS-ED	ADHD-RS	47			20.7	4.2	15.7	5.9	-3	0.8										Double-Blinded RCT. OROS MPH improves the primary symptoms of ADHD (inattention, hyperactivity/impulsivity, and emotional dysregulation). Also associated with improvement of ODD symptoms	10.4088/jcp.v68n0113
18	Rüfenacht et al.	2019	35.49	12.86		35.49	12.86			56	56		Switzerland	56.6	39	Yes	63.4	Several	Yes	12.9	Stimulants	DSM-V	DIVA 2.0 + ASRS v1.1	ERS; CERQ	ASRS	279			25.23	5.37	21.23	6.87	-41.97	10.66										ADHD presented less emotional reactivity, better use of adaptive cognitive strategies and less use of non-adaptive strategies than the ADHD+BPD and BPD groups. ER difficulties in ADHD were associated with symptomatology. Compared with controls from other studies, ADHD obtain worse scores.	10.1186/s40479-019-0108-1
19	Shushakova et al.	2018	31.2	8.3	18<	31.2	8.3	31.1	8.8	54.4	53.8	55	Germany	53.8	46.2	Yes	10.3	Emotional Disorders	Washout	35.9	Stimulants	DSM-V	ASRS + DIVA 2.0 + WURS + ADHD-SR	ERQ; SEK-27	ADHD-SR	39			17.68	4.21	14.18	6.65			40			2.7	2.26	2.65	2.6			ADHD patients reported significantly more difficulties designing re-evaluations than HCs (U = 546.5, p = 0.036). ADHD patients reported more frequent use of suppression (t76 = 2.96, p = 0.008, d = 0.67) and less frequent use of reappraisal than the HCs (t76 = 2.60, p = 0.011, d = 0.59). ADHD reported significantly lower appraisals of their own emotion regulation skills (SEK-27) than those of the …	10.1007/s00406-017-0826-6
20	Shushakova et al.	2018	31	8.5	18<	31.2	8.2	30.6	9	56.3	53.8	58.5	Germany	56.4	43.5	Yes	10.3	Emotional Disorders	Washout	35.9	Stimulants	DSM-V	ASRS + DIVA 2.0 + WURS + ADHD-SR	SEK-27	ADHD-SR	39			17.6	4.32	14.3	6.7			41			2.8	2.4	2.8	2.7			patients who reported greater competence in emotion regulation (SEK-27) exhibited smaller (ie, more positive) N2pc amplitudes (r = 0.35, p = 0.033). This correlation differed significantly (z = -1.999, p = .023) from the weak correlation of the emotional regulation competence subscale of the SEK-27 with N2pc amplitudes in HCs (r = -0.106, p = .511).	10.1016/j.clinph.2018.06.019
21	Silverstein et al	2019	32.4	8.4	18.5-57.7	32.4	8.4			33.3	33.3		United States			Yes	10.3	Mood/anxiety	No			DSM-V	ACDS v1.2 + AISRS + Mini 7.0 + BFIS	AISRS-ED	AISRS	87			21.3	3.1	17.3	5	-5.4	3.3										ADHD+SCT had significantly worse scores on inattentive symptoms, BRIEF, functional impairment, and ED (AISRS) than ADHD alone. However, no differences in EF deterioration were detected when evaluated by the clinician.	10.3928/00485713-20190905-01
22	Thorell et al.	2020	35.9	8.5	18-60	33.11	9.93	37.3	7.77	32	33.1	30.8	Sweden	85.4	15.4	Yes	30	Several				DSM-V	DIVA 2.0 + ACSS/A-TAC/WURS + ASRS/ASR + ABCL + MINI	CERI	ASRS	130							-3.31	0.89	260							-2.25	0.76	ADHD used "selection" more often than control group, but modification, attention, and reappraisal less often, although effect sizes were small to medium. Large effect sizes were found between adults with ADHD and adults without any psychiatric disorder regarding problems implementing the different regulatory strategies and negative impact on daily life functioning. The lower use of modification, …	10.1080/13803395.2020.1800595
